# Supplementary material for: A new species of Haploperla from China (Plecoptera, Chloroperlidae)
Source: Zookeys. 2016 Mar 15;(572):1–6. doi: 10.3897/zookeys.572.6270 (PMC4843983; doi:10.3897/zookeys.572.6270)
Supplement: XML Treatment for Haploperla triangulata [file zookeys.572.6270-treatment1.xml]

<!DOCTYPE tp:taxon-treatment
  PUBLIC "-//TaxonX//DTD Taxonomic Treatment Publishing DTD v0 20100105//EN" "tax-treatment-NSO.dtd">
<tp:taxon-treatment xmlns:tp="http://www.plazi.org/taxpub"><tp:treatment-meta><kwd-group><label>Taxon classification</label><kwd><named-content content-type="kingdom">Animalia</named-content></kwd><kwd><named-content content-type="order">Plecoptera</named-content></kwd><kwd><named-content content-type="family">Chloroperlidae</named-content></kwd></kwd-group><mixed-citation publication-type="journal"><person-group><name><surname>Chen</surname><given-names>Zhi-Teng</given-names></name><name><surname>Du</surname><given-names>Yu-Zhou</given-names></name></person-group><article-title>A new species of <italic><tp:taxon-name><tp:taxon-name-part taxon-name-part-type="genus">Haploperla</tp:taxon-name-part></tp:taxon-name></italic> from China (<tp:taxon-name><tp:taxon-name-part taxon-name-part-type="order">Plecoptera</tp:taxon-name-part></tp:taxon-name>, <tp:taxon-name><tp:taxon-name-part taxon-name-part-type="family">Chloroperlidae</tp:taxon-name-part></tp:taxon-name>)</article-title><source>Zookeys</source><day>15</day><month>3</month><year>2016</year><volume>2016</volume><issue>572</issue><fpage>1</fpage><lpage>6</lpage><pub-id pub-id-type="doi">10.3897/zookeys.572.6270</pub-id></mixed-citation></tp:treatment-meta><tp:nomenclature><tp:taxon-name>
            <tp:taxon-name-part taxon-name-part-type="genus">Haploperla</tp:taxon-name-part>
            <tp:taxon-name-part taxon-name-part-type="species">triangulata</tp:taxon-name-part>
            <object-id xmlns:xlink="http://www.w3.org/1999/xlink" content-type="zoobank" xlink:type="simple">http://zoobank.org/F07E92CF-06D6-418C-B7E9-E840202F3DB6</object-id>
          </tp:taxon-name><tp:taxon-status xmlns:xlink="http://www.w3.org/1999/xlink" xlink:type="simple">sp. n.</tp:taxon-status><xref ref-type="fig" rid="F1">Figs 1–4</xref><xref ref-type="fig" rid="F2">, 5–8</xref><xref ref-type="fig" rid="F3">, 9–10</xref></tp:nomenclature><tp:treatment-sec sec-type="type material"><title>Type material.</title><p>Holotype. 1 male, China: Qinghai province, Huangzhong county, Shuixia, <named-content xmlns:xlink="http://www.w3.org/1999/xlink" content-type="dwc:verbatimCoordinates" xlink:type="simple">101°41.25'E, 36°82.46'N</named-content>, 2590 m, 8 August, 2015, leg. Yu-Zhou Du. Paratype: 1 male and 7 females, the same locality and data as holotype, leg. Yu-Zhou Du, Zhi-Hou Li, Qiu-Yu Fan.</p></tp:treatment-sec><tp:treatment-sec sec-type="Diagnosis"><title>Diagnosis.</title><p>This species is characterized by a pale head, a pale pronotum disc with median stripe and brown margins, and the abdominal terga 1–8 with a longitudinal stripe. Epiproct mostly sclerotized and hairless, sub-triangular in dorsal view with a blunt tip. Aedeagus ventrally with two median situated elliptical lobes.</p><p>This new species is most similar to <italic><tp:taxon-name><tp:taxon-name-part taxon-name-part-type="genus">Haploperla</tp:taxon-name-part> <tp:taxon-name-part taxon-name-part-type="species">valentinae</tp:taxon-name-part></tp:taxon-name></italic> Stark &amp; Sivec, 2009, known from Sichuan Province, China, but differs in the formation of the epiproct, which is mostly sclerotized and hairless in <italic><tp:taxon-name><tp:taxon-name-part taxon-name-part-type="genus">Haploperla</tp:taxon-name-part> <tp:taxon-name-part taxon-name-part-type="species">triangulata</tp:taxon-name-part></tp:taxon-name></italic> sp. n., whereas it is with sclerotized margins, membranous posterodorsal area and sparse patch of setae in <italic><tp:taxon-name><tp:taxon-name-part taxon-name-part-type="genus">Haploperla</tp:taxon-name-part> <tp:taxon-name-part taxon-name-part-type="species">valentinae</tp:taxon-name-part></tp:taxon-name></italic> (see Figs 13 and 17 in <xref ref-type="bibr" rid="B4">Stark and Sivec 2009</xref>). Besides, the subgenital plate of female is originating from tergum 8 to the posterior margin of tergum 9 in <italic><tp:taxon-name><tp:taxon-name-part taxon-name-part-type="genus">Haploperla</tp:taxon-name-part> <tp:taxon-name-part taxon-name-part-type="species">triangulata</tp:taxon-name-part></tp:taxon-name></italic>, while it’s slightly produced as a small rounded lobe with long setae in <italic><tp:taxon-name><tp:taxon-name-part taxon-name-part-type="genus">Haploperla</tp:taxon-name-part> <tp:taxon-name-part taxon-name-part-type="species">valentinae</tp:taxon-name-part></tp:taxon-name></italic> (see fig. 15 in <xref ref-type="bibr" rid="B4">Stark and Sivec 2009</xref>). The details of the wing venation and aedeagus are not described for <italic><tp:taxon-name><tp:taxon-name-part taxon-name-part-type="genus">Haploperla</tp:taxon-name-part> <tp:taxon-name-part taxon-name-part-type="species">valentinae</tp:taxon-name-part></tp:taxon-name></italic>.</p></tp:treatment-sec><tp:treatment-sec sec-type="Adult habitus"><title>Adult habitus.</title><p>Triocellate. General color light yellow patterned with dark brown. Head mostly pale yellow without any markings; compound eyes and ocelli black (Fig. <xref ref-type="fig" rid="F1">1</xref>). Pronotum hyaline, with median stripe and brown margins; meso- and metanota with dark brown W-shaped markings. Wings hyaline; Rs of both wings branched; A<sub>3</sub> of forewing fused with A<sub>2</sub> near base; anal field of hindwing small and folded with three <!--PageBreak--><!--PageBreak-->veins (Fig. <xref ref-type="fig" rid="F2">8</xref>). Coxae, tibiae and femura pale, tarsi brown. Abdominal terga 1–8 with a medial wide stripe. Cerci yellowish-brown with long brown setae (Figs <xref ref-type="fig" rid="F3">9</xref>, <xref ref-type="fig" rid="F3">10</xref>).</p><fig id="F1" position="float" orientation="portrait"><label>Figures 1–4.</label><caption><p>
          <italic><tp:taxon-name><tp:taxon-name-part taxon-name-part-type="genus">Haploperla</tp:taxon-name-part> <tp:taxon-name-part taxon-name-part-type="species">triangulata</tp:taxon-name-part></tp:taxon-name></italic> sp. n. <bold>1</bold> Head and pronotum, dorsal view <bold>2</bold> Male terminalia, dorsal view <bold>3</bold> Male terminalia, ventral view <bold>4</bold> Male terminalia, lateral view.</p></caption><graphic xmlns:xlink="http://www.w3.org/1999/xlink" xlink:href="zookeys-572-001-g001.jpg" position="float" orientation="portrait" xlink:type="simple" id="oo_81574.jpg"/></fig><fig id="F2" position="float" orientation="portrait"><label>Figures 5–8.</label><caption><p>
          <italic><tp:taxon-name><tp:taxon-name-part taxon-name-part-type="genus">Haploperla</tp:taxon-name-part> <tp:taxon-name-part taxon-name-part-type="species">triangulata</tp:taxon-name-part></tp:taxon-name></italic> sp. n. <bold>5</bold> Aedeagus, lateral view <bold>6</bold> Aedeagus, ventroapical view <bold>7</bold> Female subgenital plate, ventral view <bold>8</bold> Wings.</p></caption><graphic xmlns:xlink="http://www.w3.org/1999/xlink" xlink:href="zookeys-572-001-g002.jpg" position="float" orientation="portrait" xlink:type="simple" id="oo_81575.jpg"/></fig><fig id="F3" position="float" orientation="portrait"><label>Figures 9–10.</label><caption><p>
          <italic><tp:taxon-name><tp:taxon-name-part taxon-name-part-type="genus">Haploperla</tp:taxon-name-part> <tp:taxon-name-part taxon-name-part-type="species">triangulata</tp:taxon-name-part></tp:taxon-name></italic>, sp. n. <bold>9</bold> Male habitus, dorsal view <bold>10</bold> Female habitus, dorsal view.</p></caption><graphic xmlns:xlink="http://www.w3.org/1999/xlink" xlink:href="zookeys-572-001-g003.jpg" position="float" orientation="portrait" xlink:type="simple" id="oo_81576.jpg"/></fig></tp:treatment-sec><tp:treatment-sec sec-type="Male"><title>Male.</title><p>Forewing length 6.5–7.0 mm, hindwing length 5.5–6.0 mm. Posterior margin of tergum 9 dark and slightly concave, covered with fine hairs. Tergum 10 divided (Fig. <xref ref-type="fig" rid="F1">2</xref>). Subgenital plate arising from tergum 9 to tip of the abdomen, slightly tapering at tip (Fig. <xref ref-type="fig" rid="F1">3</xref>). Subanal process simple, pale and subtriangular in shape. Epiproct mostly sclerotized and hairless, sub-triangular in dorsal view with a blunt tip <!--PageBreak-->(Figs <xref ref-type="fig" rid="F1">2</xref>, <xref ref-type="fig" rid="F1">4</xref>). Aedeagus membranous and curved ventrally, ventrally with two median situated elliptical lobes, subapically with a plump lobe (Figs <xref ref-type="fig" rid="F2">5</xref>, <xref ref-type="fig" rid="F2">6</xref>).</p></tp:treatment-sec><tp:treatment-sec sec-type="Female"><title>Female.</title><p>Forewing length 7.0–7.5 mm, hindwing length 6.0–6.5 mm. General pattern similar to males. Abdominal segments 1–8 with median brown strip (Fig. <xref ref-type="fig" rid="F3">10</xref>). Ventral surface and terminalia without markings. Subgenital plate distinct, originating from tergum 8 to the posterior margin of tergum 9; posterior margin slightly protruding, forming a blunt lobe (Fig. <xref ref-type="fig" rid="F2">7</xref>).</p></tp:treatment-sec><tp:treatment-sec sec-type="Etymology"><title>Etymology.</title><p>The species epithet refers to the sub-triangular shape of the epiproct.</p></tp:treatment-sec><tp:treatment-sec sec-type="Distribution"><title>Distribution.</title><p>China (Qinghai province).</p></tp:treatment-sec><tp:treatment-sec sec-type="Remarks"><title>Remarks.</title><p>We describe a new species of the genus <italic><tp:taxon-name><tp:taxon-name-part taxon-name-part-type="genus">Haploperla</tp:taxon-name-part></tp:taxon-name></italic>, thereby increasing the total number of <italic><tp:taxon-name><tp:taxon-name-part taxon-name-part-type="genus">Haploperla</tp:taxon-name-part></tp:taxon-name></italic> species recorded in China to five. More <italic><tp:taxon-name><tp:taxon-name-part taxon-name-part-type="genus">Haploperla</tp:taxon-name-part></tp:taxon-name></italic> species are expected to be found in China in the future because the geographical conditions ensure suitable resources for stoneflies. More studies are needed to enrich our understanding of <italic><tp:taxon-name><tp:taxon-name-part taxon-name-part-type="genus">Haploperla</tp:taxon-name-part></tp:taxon-name></italic>.</p><!--PageBreak--></tp:treatment-sec><ref-list><ref id="B4"><mixed-citation xmlns:xlink="http://www.w3.org/1999/xlink" xlink:type="simple">
          <person-group><name name-style="western"><surname>Stark</surname><given-names>BP</given-names></name><name name-style="western"><surname>Sivec</surname><given-names>I</given-names></name></person-group> (<year>2009</year>) <article-title><italic><tp:taxon-name><tp:taxon-name-part taxon-name-part-type="genus">Sweltsa</tp:taxon-name-part> <tp:taxon-name-part taxon-name-part-type="species">wui</tp:taxon-name-part></tp:taxon-name></italic> and <italic><tp:taxon-name><tp:taxon-name-part taxon-name-part-type="genus">Haploperla</tp:taxon-name-part> <tp:taxon-name-part taxon-name-part-type="species">valentinae</tp:taxon-name-part></tp:taxon-name></italic> (<tp:taxon-name><tp:taxon-name-part taxon-name-part-type="order">Plecoptera</tp:taxon-name-part></tp:taxon-name>: <tp:taxon-name><tp:taxon-name-part taxon-name-part-type="family">Chloroperlidae</tp:taxon-name-part></tp:taxon-name>), two new stoneflies from Sichuan province, China.</article-title> <source>Illiesia</source> <volume>5</volume>: <fpage>156</fpage>–<lpage>163</lpage>.</mixed-citation></ref></ref-list></tp:taxon-treatment>
